# Supplementary material for: Comparative Study of Pd–Ni Bimetallic Catalysts Supported on UiO-66 and UiO-66-NH2 in Selective 1,3-Butadiene Hydrogenation
Source: Nanomaterials (Basel). 2022 Apr 27;12(9):1484. doi: 10.3390/nano12091484 (PMC9105395; doi:10.3390/nano12091484)
Supplement: Supplementary file 1 [file nanomaterials-12-01484-s001.zip]

Archive with 1 entries (1 files):
- nanomaterials-1695815-supplementary.pdf
